# Supplementary material for: Long-Term Neuroprotective Effects of Hydrogen-Rich Water and Memantine in Chronic Radiation-Induced Brain Injury: Behavioral, Histological, and Molecular Insights
Source: Antioxidants (Basel). 2025 Aug 1;14(8):948. doi: 10.3390/antiox14080948 (PMC12382694; doi:10.3390/antiox14080948)
Supplement: Supplementary file 1 [file antioxidants-14-00948-s001.zip]

Archive with 1 entries (1 files):
- antioxidants-3778662-supplementary.pdf
